# Supplementary material for: Fully Implanted Miniature Radio Controller Boosts Cyborg Insect Mobility in Challenging Terrains
Source: Cyborg Bionic Syst. 2026 May 25;7:0589. doi: 10.34133/cbsystems.0589 (PMC13199645; doi:10.34133/cbsystems.0589)
Supplement: Supplementary 1 — Figs. S1 to S5 Table S1 Movies S1 to S4 [file cbsystems.0589.f1.zip]

Archive with 10 entries (10 files):
- SFig1.png
- SFig2.png
- SFig3.png
- SFig4.png
- SFig5.png
- Supplementary Materials.docx
- SupplementaryMovie1.mp4
- SupplementaryMovie2.mp4
- SupplementaryMovie3.mp4
- SupplementaryMovie4.mp4
